# Supplementary material for: Learning Micro-C from Hi-C with diffusion models
Source: PLoS Comput Biol. 2024 May 17;20(5):e1012136. doi: 10.1371/journal.pcbi.1012136 (PMC11139321; doi:10.1371/journal.pcbi.1012136)
Supplement: S2 Table — (XLSX) [file pcbi.1012136.s002.xlsx]

## Sheet: Sheet1
Cell type	Assay	Target	Data type	Source
HFFc6	ChIP-seq	CTCF	fold change over control	ENCFF406SZM
HFFc6	ChIP-seq	CTCF	IDR thresholded peaks	ENCFF294RSZ
H1-ESC	ChIP-seq	CTCF	fold change over control	ENCFF038RVZ
H1-ESC	ChIP-seq	CTCF	IDR thresholded peaks	ENCFF023LAA
K562	ChIP-seq	CTCF	fold change over control	ENCFF682MFJ
K562	ChIP-seq	CTCF	IDR thresholded peaks	ENCFF660GHM
C42B	ChIP-seq	CTCF	fold change over control	ENCFF478SCD
C42B	ChIP-seq	CTCF	IDR thresholded peaks	ENCFF925SQE
H1-ESC	ChIP-seq	RAD21	fold change over control	ENCFF913JGA
H1-ESC	ChIP-seq	RAD21	optimal IDR thresholded peaks	ENCFF255FRL
K562	ChIP-seq	RAD21	fold change over control	ENCFF851FYN
K562	ChIP-seq	RAD21	IDR thresholded peaks	ENCFF330SHG
K562	ChIP-seq	SMC3	fold change over control	ENCFF469OWD
K562	ChIP-seq	SMC3	IDR thresholded peaks	ENCFF123LZK
HFFc6	Mint-ChIP-seq	H3K27ac	fold change over control	ENCFF426TLD
HFFc6	Mint-ChIP-seq	H3K27ac	replicated peaks	ENCFF591ARR
H1-ESC	ChIP-seq	H3K27ac	fold change over control	ENCFF919FBG
H1-ESC	ChIP-seq	H3K27ac	replicated peaks	ENCFF520LUH
K562	ChIP-seq	H3K27ac	fold change over control	ENCFF381NDD
K562	ChIP-seq	H3K27ac	replicated peaks	ENCFF153YGA
C42B	ChIP-seq	H3K27ac	fold change over control	ENCFF226UYQ
C42B	ChIP-seq	H3K27ac	replicated peaks	ENCFF754CBT
HFFc6	Mint-ChIP-seq	H3K4me3	fold change over control	ENCFF995LLA
HFFc6	Mint-ChIP-seq	H3K4me3	replicated peaks	ENCFF122DRC
H1-ESC	ChIP-seq	H3K4me3	fold change over control	ENCFF760NUN
H1-ESC	ChIP-seq	H3K4me3	replicated peaks	ENCFF458FVI
K562	ChIP-seq	H3K4me3	fold change over control	ENCFF253TOF
K562	ChIP-seq	H3K4me3	replicated peaks	ENCFF403DTU
HFFc6	Mint-ChIP-seq	H3K36me3	fold change over control	ENCFF070SWD
HFFc6	Mint-ChIP-seq	H3K36me3	replicated peaks	ENCFF397BGQ
H1-ESC	ChIP-seq	H3K36me3	fold change over control	ENCFF370UNF
H1-ESC	ChIP-seq	H3K36me3	replicated peaks	ENCFF534OBA
K562	ChIP-seq	H3K36me3	fold change over control	ENCFF317VHO
K562	ChIP-seq	H3K36me3	replicated peaks	ENCFF260UGR
